# Supplementary material for: Ancient DNA Reveals Matrilineal Continuity in Present-Day Poland over the Last Two Millennia
Source: PLoS One. 2014 Oct 22;9(10):e110839. doi: 10.1371/journal.pone.0110839 (PMC4206425; doi:10.1371/journal.pone.0110839)
Supplement: Table S1 — Detailed information about all samples used in the study involving their repository names, geographical location, context and references. (XLS) [file pone.0110839.s002.xls]

## Sheet: Arkusz1
Table S1. Detailed information about all samples used in the study involving their repository names, geographical location, context and references.
Sample names	Repository name*	Context	Geographic location of burial sites	Coordinates	Country	Obtained mtDNA results	Excavation dates (years)	Reference
Roman Iron Age
K1	267	Wielbark culture (100-300 AD)	Kowalewko (Greater Poland Province)	N52.59 E16.78	Poland	yes	1995-1998	[1]
K2	stan.12 no 1	Wielbark culture (100-300 AD)	Kowalewko (Greater Poland Province)	N52.59 E16.78	Poland	yes	1995-1998	[1]
K3	466	Wielbark culture (100-300 AD)	Kowalewko (Greater Poland Province)	N52.59 E16.78	Poland	yes	1995-1998	[1]
K4	188	Wielbark culture (100-300 AD)	Kowalewko (Greater Poland Province)	N52.59 E16.78	Poland	yes	1995-1998	[1]
K5	189	Wielbark culture (100-300 AD)	Kowalewko (Greater Poland Province)	N52.59 E16.78	Poland	yes	1995-1998	[1]
K6	314	Wielbark culture (100-300 AD)	Kowalewko (Greater Poland Province)	N52.59 E16.78	Poland	yes	1995-1998	[1]
K7	502	Wielbark culture (100-300 AD)	Kowalewko (Greater Poland Province)	N52.59 E16.78	Poland	yes	1995-1998	[1]
K8	597	Wielbark culture (100-300 AD)	Kowalewko (Greater Poland Province)	N52.59 E16.78	Poland	no results	1995-1998	[1]
K9	243	Wielbark culture (100-300 AD)	Kowalewko (Greater Poland Province)	N52.59 E16.78	Poland	no results	1995-1998	[1]
K10	572	Wielbark culture (100-300 AD)	Kowalewko (Greater Poland Province)	N52.59 E16.78	Poland	no results	1995-1998	[1]
K11	599	Wielbark culture (100-300 AD)	Kowalewko (Greater Poland Province)	N52.59 E16.78	Poland	no results	1995-1998	[1]
R1	R ob. 29 28/99	Wielbark culture (200 AD)	Rogowo (Kuyavia and Pomerania Province)	N53.08 E18.74	Poland	yes	1999-2000	[2]
R2	R ob. 718 inw. 77/00	Wielbark culture (200 AD)	Rogowo (Kuyavia and Pomerania Province)	N53.08 E18.74	Poland	yes	1999-2000	[2]
R3	R ob. 724 inw 80/00	Wielbark culture (200 AD)	Rogowo (Kuyavia and Pomerania Province)	N53.08 E18.74	Poland	yes	1999-2000	[2]
R4	R. ob. 680 inw 52/00	Wielbark culture (200 AD)	Rogowo (Kuyavia and Pomerania Province)	N53.08 E18.74	Poland	yes	1999-2000	[2]
R5	R ob. 438 (gr.68) inw 78/K/99	Wielbark culture (200 AD)	Rogowo (Kuyavia and Pomerania Province)	N53.08 E18.74	Poland	yes	1999-2000	[2]
R6	R ob. 96 13/99	Wielbark culture (200 AD)	Rogowo (Kuyavia and Pomerania Province)	N53.08 E18.74	Poland	yes	1999-2000	[2]
R7	R ob. 11/99 ob. 24	Wielbark culture (200 AD)	Rogowo (Kuyavia and Pomerania Province)	N53.08 E18.74	Poland	yes	1999-2000	[2]
R8	R ob. 665 inw 43/00	Wielbark culture (200 AD)	Rogowo (Kuyavia and Pomerania Province)	N53.08 E18.74	Poland	yes	1999-2000	[2]
R9	R ob. 45 16/99	Wielbark culture (200 AD)	Rogowo (Kuyavia and Pomerania Province)	N53.08 E18.74	Poland	yes	1999-2000	[2]
R10	R ob. 421 nr inw. 68/K/99	Wielbark culture (200 AD)	Rogowo (Kuyavia and Pomerania Province)	N53.08 E18.74	Poland	yes	1999-2000	[2]
R11	R ob. 37 inw 32/99	Wielbark culture (200 AD)	Rogowo (Kuyavia and Pomerania Province)	N53.08 E18.74	Poland	yes	1999-2000	[2]
R12	R ob. 705 inw 74/00	Wielbark culture (200 AD)	Rogowo (Kuyavia and Pomerania Province)	N53.08 E18.74	Poland	yes	1999-2000	[2]
R13	R ob. 51 20/99	Wielbark culture (200 AD)	Rogowo (Kuyavia and Pomerania Province)	N53.08 E18.74	Poland	no results	1999-2000	[2]
G1	Gąski 18 ob. 23234	Przeworsk culture (200 BC-100 AD)	Gąski (Greater Poland Province)	N52.82 E18.42	Poland	yes	1984-1991	[3]
G2	Gąski 18 ob. 58	Przeworsk culture (200 BC-100 AD)	Gąski (Greater Poland Province)	N52.82 E18.42	Poland	yes	1984-1991	[3]
KA1	Karczyn ob.353 PET 30/580	Przeworsk culture (200 -500 AD)	Karczyn (Greater Poland Province)	N52.71 E18.36	Poland	yes	2002-2006	[4]
KA2	Karczyn PET 30/148 ob. 157	Przeworsk culture (200 -500 AD)	Karczyn (Greater Poland Province)	N52.71 E18.36	Poland	yes	2002-2006	[4]
KA3	Karczyn ob.200 PET 30/197	Przeworsk culture (200 -500 AD)	Karczyn (Greater Poland Province)	N52.71 E18.36	Poland	no results	2002-2006	[4]
KA4	Karczyn ob.269 PET 30/341	Przeworsk culture (200 -500 AD)	Karczyn (Greater Poland Province)	N52.71 E18.36	Poland	no results	2002-2006	[4]
KA5	Karczyn 30 wyk. 13/14	Przeworsk culture (200 -500 AD)	Karczyn (Greater Poland Province)	N52.71 E18.36	Poland	no results	2002-2006	[4]
KA6	Karczyn ob.180 PET 30/160	Przeworsk culture (200 -500 AD)	Karczyn (Greater Poland Province)	N52.71 E18.36	Poland	no results	2002-2006	[4]
KA7	Karczyn ob.302 30/534	Przeworsk culture (200 -500 AD)	Karczyn (Greater Poland Province)	N52.71 E18.36	Poland	no results	2002-2006	[4]
KA8	Karczyn ob. 303	Przeworsk culture (200 -500 AD)	Karczyn (Greater Poland Province)	N52.71 E18.36	Poland	no results	2002-2006	[4]
KA9	Karczyn ob. 36 PET 30/107	Przeworsk culture (200 -500 AD)	Karczyn (Greater Poland Province)	N52.71 E18.36	Poland	no results	2002-2006	[4]
KA10	Karczyn ob. 264 PET 30/340	Przeworsk culture (200 -500 AD)	Karczyn (Greater Poland Province)	N52.71 E18.36	Poland	no results	2002-2006	[4]
KA11	Karczyn ob. 374 stan 21/22	Przeworsk culture (200 -500 AD)	Karczyn (Greater Poland Province)	N52.71 E18.36	Poland	no results	2002-2006	[4]
KA12	Karczyn ob. 266 PET 30/339	Przeworsk culture (200 -500 AD)	Karczyn (Greater Poland Province)	N52.71 E18.36	Poland	no results	2002-2006	[4]
Medieval times
C1	Cedynia 323	Medieval time (1000-1400 AD)	Cedynia (West Pomerania Province)	N52.88 E14.20	Poland	yes	1967-1985	[5]
C2	172	Medieval time (1000-1400 AD)	Cedynia (West Pomerania Province)	N52.88 E14.20	Poland	yes	1967-1985	[5]
C3	269	Medieval time (1000-1400 AD)	Cedynia (West Pomerania Province)	N52.88 E14.20	Poland	yes	1967-1985	[5]
C4	645	Medieval time (1000-1400 AD)	Cedynia (West Pomerania Province)	N52.88 E14.20	Poland	yes	1967-1985	[5]
C5	936	Medieval time (1000-1400 AD)	Cedynia (West Pomerania Province)	N52.88 E14.20	Poland	yes	1967-1985	[5]
C6	805	Medieval time (1000-1400 AD)	Cedynia (West Pomerania Province)	N52.88 E14.20	Poland	yes	1967-1985	[5]
C7	119	Medieval time (1000-1400 AD)	Cedynia (West Pomerania Province)	N52.88 E14.20	Poland	yes	1967-1985	[5]
C8	19	Medieval time (1000-1400 AD)	Cedynia (West Pomerania Province)	N52.88 E14.20	Poland	yes	1967-1985	[5]
C9	2	Medieval time (1000-1400 AD)	Cedynia (West Pomerania Province)	N52.88 E14.20	Poland	yes	1967-1985	[5]
C10	708	Medieval time (1000-1400 AD)	Cedynia (West Pomerania Province)	N52.88 E14.20	Poland	yes	1967-1985	[5]
C11	615	Medieval time (1000-1400 AD)	Cedynia (West Pomerania Province)	N52.88 E14.20	Poland	yes	1967-1985	[5]
C12	1008	Medieval time (1000-1400 AD)	Cedynia (West Pomerania Province)	N52.88 E14.20	Poland	yes	1967-1985	[5]
C13	67	Medieval time (1000-1400 AD)	Cedynia (West Pomerania Province)	N52.88 E14.20	Poland	yes	1967-1985	[5]
C14	695	Medieval time (1000-1400 AD)	Cedynia (West Pomerania Province)	N52.88 E14.20	Poland	yes	1967-1985	[5]
C15	773	Medieval time (1000-1400 AD)	Cedynia (West Pomerania Province)	N52.88 E14.20	Poland	yes	1967-1985	[5]
C16	36	Medieval time (1000-1400 AD)	Cedynia (West Pomerania Province)	N52.88 E14.20	Poland	no results	1967-1985	[5]
C17	797	Medieval time (1000-1400 AD)	Cedynia (West Pomerania Province)	N52.88 E14.20	Poland	no results	1967-1985	[5]
C18	801	Medieval time (1000-1400 AD)	Cedynia (West Pomerania Province)	N52.88 E14.20	Poland	no results	1967-1985	[5]
OL1	Led/Dziek. 9/92	Medieval time (1100-1400 AD)	Ostrów Lednicki (Greater Poland Province)	N52.53 E17.39	Poland	yes	I part of XX c. to the present	[6]
OL2	25/78	Medieval time (1100-1400 AD)	Ostrów Lednicki (Greater Poland Province)	N52.53 E17.39	Poland	yes	I part of XX c. to the present	[6]
OL3	10	Medieval time (1100-1400 AD)	Ostrów Lednicki (Greater Poland Province)	N52.53 E17.39	Poland	yes	I part of XX c. to the present	[6]
OL4	8	Medieval time (1100-1400 AD)	Ostrów Lednicki (Greater Poland Province)	N52.53 E17.39	Poland	yes	I part of XX c. to the present	[6]
OL5	1554	Medieval time (1100-1400 AD)	Ostrów Lednicki (Greater Poland Province)	N52.53 E17.39	Poland	yes	I part of XX c. to the present	[6]
OL6	22	Medieval time (1100-1400 AD)	Ostrów Lednicki (Greater Poland Province)	N52.53 E17.39	Poland	no results	I part of XX c. to the present	[6]
OL7	2	Medieval time (1100-1400 AD)	Ostrów Lednicki (Greater Poland Province)	N52.53 E17.39	Poland	no results	I part of XX c. to the present	[6]
OL8	615	Medieval time (1100-1400 AD)	Ostrów Lednicki (Greater Poland Province)	N52.53 E17.39	Poland	no results	I part of XX c. to the present	[6]
OL9	356A	Medieval time (1100-1400 AD)	Ostrów Lednicki (Greater Poland Province)	N52.53 E17.39	Poland	no results	I part of XX c. to the present	[6]
OL10	7/83	Medieval time (1100-1400 AD)	Ostrów Lednicki (Greater Poland Province)	N52.53 E17.39	Poland	no results	I part of XX c. to the present	[6]
OL11	1/86	Medieval time (1100-1400 AD)	Ostrów Lednicki (Greater Poland Province)	N52.53 E17.39	Poland	no results	I part of XX c. to the present	[6]
OL12	7	Medieval time (1100-1400 AD)	Ostrów Lednicki (Greater Poland Province)	N52.53 E17.39	Poland	no results	I part of XX c. to the present	[6]
OL13	6	Medieval time (1100-1400 AD)	Ostrów Lednicki (Greater Poland Province)	N52.53 E17.39	Poland	no results	I part of XX c. to the present	[6]
OL14	P85	Medieval time (1100-1400 AD)	Ostrów Lednicki (Greater Poland Province)	N52.53 E17.39	Poland	no results	I part of XX c. to the present	[6]
OL15	5	Medieval time (1100-1400 AD)	Ostrów Lednicki (Greater Poland Province)	N52.53 E17.39	Poland	no results	I part of XX c. to the present	[6]
OL16	556	Medieval time (1100-1400 AD)	Ostrów Lednicki (Greater Poland Province)	N52.53 E17.39	Poland	no results	I part of XX c. to the present	[6]
*All samples came from anthropological collections supervised by the Department of Human Evolutionary Biology at the Adam Mickiewicz University in Poznan.
Permission for collecting samples for aDNA studies was provided by the Head of the Department of Human Evolutionary Anthropology (permission number SC/0.16/1/2008)
References:
1. Skorupka T (2001) Kowalewko 12. Cmentarzysko birytualne ludności kultury wielbarskiej (od połowy I w. n.e. do początku III w. n.e.), [w:] Archeologiczne badania ratownicze wzdłuż trasy gazociągu tranzytowego, M. Chłodnicki (red.) T. II Wielkopolska, cz. 3, Wydawnictwo Poznańskie, Poznań (In Polish)
2. Chudziak W (2000) Archeologia na bydgosko-toruńskim odcinku autostrady A-1. Z otchłani wieków, Archeologia na dużych inwestycjach w Polsce, 55, 2, 28-32 (In Polish)
3. Andrałajć M, Stolpiak B (2004) Pochówki dzieci z cmentarzyska kultury przeworskiej w Gąskach, stan. 18, [w:] Dusza maluczka, a starta ogromna. Funeralna Lednickie Spotkanie 6, W. Dzieduszycki, J. Wrzesiński (red.), Stowarzyszenie Naukowe Archeologów Polskich Oddział w Poznaniu, Poznań (In Polish)
4. Piontek J, Iwanek B, Segeda S (2008) Anthropology and the origin of Slavs, Institute of Anthropology, Adam Mickiewicz University in Poznan (In Polish)
5. Porzeziński (2006) Wczesnośredniowieczne cmentarzysko szkieletowe na stanowisku 2a w Cedyni, województwo zachodniopomorskim. Wydawnictwo Muzeum Narodowego w Szczecinie (In Polish)
6. Wrzesińska A, Wrzesiński (2005) Czytanie z kości. Muzeum Pierwszych Piastów na Lednicy, Lednogóra (In Polish)
