# Supplementary material for: Ancient DNA Reveals Matrilineal Continuity in Present-Day Poland over the Last Two Millennia
Source: PLoS One. 2014 Oct 22;9(10):e110839. doi: 10.1371/journal.pone.0110839 (PMC4206425; doi:10.1371/journal.pone.0110839)
Supplement: Table S4 — Haplotype sharing analysis. (XLSX) [file pone.0110839.s005.xlsx]

## Sheet: RoIA
HAPLOTYPE SHARING ANALYSIS
			RoIA - present study	Poles	Belarusians	Russians (European part)	Czechs and Slovaks	Bosnians, Slovenians and Croatians	Bulgarians	Macedonians and Serbians	Ukrainians	Swedes	Germans	Lithuanians and Latvians	Finns and Estonians	SUM
Haplotypes	Haplogroup	Mutations in HVRI (16043-16403)	23	300	305	307	300	300	300	293	300	296	300	277	317	3595
Non-informative	H	rCRS	1	1	1	1	1	1	1	1	1	1	1	1	1	12
	H	93	1	1	1	1	1	1	1	0	1	1	1	1	0	10
	H	362	1	1	1	1	1	1	1	1	1	1	1	1	1	12
	H5	304	1	1	1	1	1	1	1	1	1	1	1	1	1	12
	T2b	126294296304	1	1	1	1	1	1	1	1	1	1	1	1	1	12
	H	129	1	1	1	1	1	1	1	1	0	0	1	1	1	10
	W	223292	1	1	1	1	1	1	1	0	1	1	0	0	1	9
Informative	U3	343390	1	1	0	0	1	1	1	0	0	0	1	1	0	6
	H	183C 189 356	1	1	0	0	0	0	1	0	1	0	0	1	0	4
	H	93129316	1	1	0	1	1	0	0	0	0	1	0	1	0	4
	H	222	1	0	0	0	0	0	0	0	0	0	0	1	0	2
	H5	129304	1	0	0	0	0	1	0	0	0	0	0	1	0	1
	U5b	192270	1	0	0	0	1	1	0	0	1	0	0	0	0	2
	H5	153304	1	1	0	1	0	0	0	0	0	0	0	0	0	2
	J2a	69,126, 145, 231, 261, 299	1	1	0	0	0	0	0	0	0	0	0	0	0	1
Unique	W	192223292399	1	0	0	0	0	0	0	0	0	0	0	0	0	1
	U5a1	256263270399	1	0	0	0	0	0	0	0	0	0	0	0	0	0
	N1a1a2	147A 223 248 320 355	1	0	0	0	0	0	0	0	0	0	0	0	0	0
sum of all matches Roman Iron Age lineages			16	12	7	9	10	10	9	5	8	7	7	11	6	100
sum of informative matches			10	5	0	2	3	3	2	0	2	1	1	5	0
Non-informative	H	rCRS	4	46	23	23	25	41	27	31	33	19	35	20	30	353
	H	362	1	1	6	8	7	9	2	3	5	5	5	5	6	62
	H5	304	1	5	5	6	12	23	6	7	3	2	8	3	3	83
	T2b	126294296304	1	5	1	8	2	7	1	4	7	5	8	10	7	65
	H	129	1	2	5	3	3	4	2	1	0	0	2	7	2	31
	H	93	1	2	3	5	4	2	1	0	2	1	2	2	0	24
	W	223292	2	2	3	3	1	4	1	0	1	3	0	0	3	21
Informative	U3	343390	1	1	0	0	3	1	1	0	0	0	1	4	0	11
	H	183C 189 356	2	3	0	0	0	0	2	0	1	0	0	1	0	7
	H	93129316	1	2	0	1	1	0	0	0	0	2	0	1	0	7
	H	222	1	1	0	0	0	0	0	0	0	0	0	1	0	2
	H5	129304	1	0	0	0	0	1	0	0	0	0	0	1	0	2
	U5b	192270	1	0	0	0	1	1	0	0	1	0	0	0	0	3
	H5	153304	1	1	0	1	0	0	0	0	0	0	0	0	0	2
	J2a	69,126, 145, 231, 261, 299	1	1	0	0	0	0	0	0	0	0	0	0	0	1
Unique	W	192223292399	1	0	0	0	0	0	0	0	0	0	0	0	0	0
	U5a1	256263270399	1	0	0	0	0	0	0	0	0	0	0	0	0	0
	N1a1a2	147A 223 248 320 355	1	0	0	0	0	0	0	0	0	0	0	0	0	0
sum of all matches Roman Iron Age lineages			23	72	46	58	59	93	43	46	53	37	61	55	51	674
sum of informative matches			35	9	0	2	5	3	3	0	2	2	1	8	0
% of informative among all shared				12.5	0	3.44828	8.47458	3.22581	6.97674	0	3.77358	5.40541	1.63934	14.5455	0
		sum of non-informative matches		63	46	56	54	90	40	46	51	35	60	47	51
		% all matches		24	15.082	18.8925	19.6667	31	14.3333	15.6997	17.6667	12.5	20.3333	19.8556	16.0883
		% all matches		24	15.082	18.8925	19.6667	31	14.3333	15.6997	17.6667	12.5	20.3333	19.8556	16.0883
		down 95 % CL for all matches (bootstrap procedure)		13.5	9.57024	13.1988	13.4094	20.4323	8.01679	8.34941	9.90953	7.94353	12.001	14.7742	8.96546
		up 95 % CL for all matches (bootstrap procedure)		34.5	20.5937	24.5862	25.924	41.5677	20.6499	23.0499	25.4238	17.0565	28.6657	24.937	23.2112
		% all non-informative matches		21	15.082	18.241	18	30	13.3333	15.6997	17	11.8243	20	16.9675	16.0883
		down 95 % CL for non-informative matches (bootstrap procedure)		4.60895	7.64653	11.3128	9.52033	15.7472	3.78147	4.64137	5.41388	5.36935	7.94655	10.2416	5.79732
		up 95 % CL for non-informative matches (bootstrap procedure)		37.3911	22.5174	25.1692	26.4797	44.2528	22.8852	26.7579	28.5861	18.2793	32.0535	23.6934	26.3793
		% all informative matches		3	0	0.651466	1.66667	1	1	0	0.666667	0.675676	0.333333	2.88809	0
		down 95 % CL for non-informative matches (bootstrap procedure)		2.00897	0	0.188556	0.606006	0.482451	0.255976	0	0.203757	-0.0314311	-0.0202201	1.57878	0
		up 95 % CL for non-informative matches (bootstrap procedure)		3.99103	0	1.11438	2.72733	1.51755	1.74402	0	1.12958	1.38278	0.686887	4.19739	0
		Frequencies		20	13.1	14.3	14	28	12	15	13	9.8	17.7	14.8	14.5
		% Non-informative 0.5		15.9	9.8	10.9	10.8	23.2	9.1	11.4	9.4	6.9	13.8	11.1	11.1
		% Non-informative 0.95		24.9	17.4	18.7	18.8	33.3	16.5	19.6	18.3	13.7	22.4	19.5	18.8
		Frequencies		1.7	0.3	0.3	0.7	1	0	0	0.4	0.7	0	1	0.9
		% Informative 0.5		0.7	0.08	0.08	0.2	0.4	0	0	0.1	0.2	0	0.4	0.3
		% Informative 0.95		3.8	1.8	1.8	2.3	2.9	1.2	1.2	2.4	2.4	1.2	3.1	2.7
		Frequencies (all matches)		21.7	13.4	14.7	15	29	12.3	15	13.7	10.5	17.7	15.9	15.5
		% Shared 0.5		17.4	10.1	11.1	11.4	24.2	9.1	11.4	9.8	7.5	13.8	12.1	11.9
		% Shared 0.95		26.7	17.7	19.1	19.5	34.4	16.5	19.6	18.7	14.5	22.4	20.7	19.9

## Sheet: ME
HAPLOTYPE SHARING ANALYSIS
			ME - present study	Poles	Belarusians	Russians (European part)	Czechs and Slovaks	Bosnians, Slovenians and Croatians	Bulgarians	Macedonians and Serbians	Ukrainians	Swedes	Germans	Lithuanians and Latvians	Finns and Estonians	SUM
Haplotypes	Haplogroup	Mutations in HVR I (16043-16403)	20	300	305	307	300	300	300	293	300	296	300	277	317	3595
Non-informative	H	362	1	1	1	1	1	1	1	1	1	1	1	1	1	12
	H5	304	1	1	1	1	1	1	1	1	1	1	1	1	1	12
	H	311	1	1	1	1	1	1	1	1	1	1	1	1	1	12
	K1	224, 311	1	1	1	1	1	1	1	1	1	1	1	1	1	12
	T1a	126, 163, 186, 189, 294	1	1	0	1	1	1	1	1	1	1	1	1	1	11
	H1a	162	1	1	1	1	1	1	0	1	1	1	1	1	1	11
	H	354	1	1	1	1	0	1	1	1	1	1	0	1	1	10
	J1b	069, 126, 145, 172, 222, 261	1	0	1	1	1	1	1	0	1	0	0	1	1	8
Informative	X2	183C, 189, 223, 278	1	1	0	0	0	0	1	1	0	0	0	0	0	3
	H	80189356	1	1	1	1	0	0	0	0	0	0	0	0	0	3
	N1b	145, 176A, 209, 223, 390	1	0	0	0	0	0	0	0	1	0	0	0	0	2
	W	223	1	1	1	0	0	0	0	0	0	0	0	0	0	2
	H	111	1	0	1	0	0	0	0	0	0	0	0	0	0	1
	H	126	1	0	0	0	0	0	0	0	1	0	0	0	0	1
	J1b	069, 126, 145, 222,261	1	0	0	0	0	0	0	1	0	0	0	0	0	1
	K2	222, 224, 270, 311	1	0	0	0	0	0	0	0	0	1	0	0	0	1
	R0a	126, 362	1	0	0	0	0	0	1	0	0	0	0	0	0	1
Unique	HV	189, 271	1	0	0	0	0	0	0	0	0	0	0	0	0	1
	HV0	129, 145, 298 , (72 HVRII)	1	0	0	0	0	0	0	0	0	0	0	0	0	0
	X4	183C, 189, 223, 258, 266, 274, 278	1	0	0	0	0	0	0	0	0	0	0	0	0	0
sum of all matches Medieval lineages			20	10	10	9	7	8	9	9	10	8	6	8	8	104
sum of informative matches			14	3	3	1	0	0	2	2	2	1	0	0	0	14
Non-informative	H	362	1	1	6	3	7	9	2	3	5	5	5	5	6	57
	H5	304	1	5	5	6	12	23	6	7	3	3	8	3	3	84
	H	311	1	4	3	3	5	18	2	6	4	12	6	2	10	75
	K1	224, 311	1	4	4	4	4	8	2	5	4	4	3	3	9	54
	T1a	126, 163, 186, 189, 294	1	3	0	1	6	4	7	11	6	4	3	6	6	57
	H1a	162	1	1	1	3	3	2	0	1	3	2	3	7	10	36
	H	354	1	7	3	6	0	2	2	4	1	2	0	3	5	35
	J1b	069, 126, 145, 172, 222, 261	1	0	4	4	3	2	1	0	3	0	0	2	3	22
Informative	X2	183C, 189, 223, 278	1	1	0	0	0	0	2	1	0	0	0	0	0	4
	H	80189356	1	1	1	1	0	0	0	0	0	0	0	0	0	3
	N1b	145, 176, 209, 223, 390	1	0	0	1	0	0	0	0	1	0	0	0	0	2
	W	223	1	1	1	0	0	0	0	0	0	0	0	0	0	2
	H	111	1	0	1	0	0	0	0	0	0	0	0	0	0	1
	H	126	1	0	0	0	0	0	0	0	1	0	0	0	0	1
	J1b	069, 126, 145, 222,261	1	0	0	0	0	0	0	1	0	0	0	0	0	1
	K2	222, 224, 270, 311	1	0	0	0	0	0	0	0	0	1	0	0	0	1
	R0a	126, 362	1	0	0	0	0	0	1	0	0	0	0	0	0	1
Unique	HV	189, 271	1	0	0	0	0	0	0	0	0	0	0	0	0	0
	HV0	129, 145, 298 , (72 HVRII)	1	0	0	0	0	0	0	0	0	0	0	0	0	0
	X4	183C, 189, 223, 258, 266, 274, 278	1	0	0	0	0	0	0	0	0	0	0	0	0	0
sum of all matches Medieval lineages			20	28	29	32	40	68	25	39	31	33	28	31	52	436
sum of informative matches			16	3	3	2	0	0	3	2	2	1	0	0	0
% of informative among all shared				10.7143	10.3448	6.25	0	0	12	5.12821	6.45161	3.0303	0	0	0
		sum of non-informative matches		25	26	30	40	68	22	37	29	32	28	31	52
		% all matches		9.33333	9.5082	10.4235	13.3333	22.6667	8.33333	13.3106	10.3333	11.1486	9.33333	11.1913	16.4038
		% all matches		9.33333	9.5082	10.4235	13.3333	22.6667	8.33333	13.3106	10.3333	11.1486	9.33333	11.1913	16.4038
		down 95 % CL for all matches (bootstrap procedure)		7.27333	7.5582	8.34345	10.0333	16.2067	6.34333	10.2106	8.35333	8.20865	6.90333	8.94134	13.3338
		up 95 % CL for all matches (bootstrap procedure)		11.3933	11.4582	12.5035	16.6333	29.1267	10.3233	16.4106	12.3133	14.0886	11.7633	13.4413	19.4738
		% all non-informative matches		8.33333	8.52459	9.77199	13.3333	22.6667	7.33333	12.628	9.66667	10.8108	9.33333	11.1913	16.4038
		down 95 % CL for non-informative matches (bootstrap procedure)		5.98333	6.54459	8.11199	9.79333	14.6667	4.90333	9.12799	8.16667	7.31081	6.63333	9.39134	13.6038
		up 95 % CL for non-informative matches (bootstrap procedure)		10.6833	10.5046	11.432	16.8733	30.6667	9.76333	16.128	11.1667	14.3108	12.0333	12.9913	19.2038
		% all informative matches		1	0.983607	0.651466	0	0	1	0.682594	0.666667	0.337838	0	0	0
		down 95 % CL for non-informative matches (bootstrap procedure)		0.5	0.483607	0.211466	0	0	0.3	0.242594	0.336667	0	0	0	0
		up 95 % CL for non-informative matches (bootstrap procedure)		1.5	1.48361	1.09147	0	0	1.7	1.12259	0.996667	0.677838	0	0	0
		Frequencies		24.3	14.8	16.3	20	33.7	16	25.9	15.4	10.8	20	17	24.6
		% Non-informative 0.5		19.8	11.2	12.6	15.9	28.6	12.3	21.3	11.3	7.8	15.9	13	20.2
		% Non-informative 0.95		29.5	19.2	20.8	24.9	39.2	20.6	31.3	20.7	14.9	24.9	21.8	29.6
		Frequencies		0.7	1.3	0	0	0	1	0.7	1.3	0.3	0	0	0
		% Informative 0.5		0.2	0.5	0	0	0	0.4	0.2	0.5	0.1	0	0	0
		% Informative 0.95		2.4	3.3	1.2	1.2	1.2	2.9	2.4	3.8	1.9	1.2	1.2	1.2
		Frequencies		25	16.1	16.3	20	33.7	17	26.6	16.7	11.1	20	17	24.6
		% Shared 0.5		20.4	12.4	12.6	15.9	28.6	13.2	21.9	12.5	8.1	15.9	13	20.2
		% Shared 0.95		30.2	20.6	20.8	24.9	39.2	21.7	32	22.2	15.2	24.9	21.8	29.6

## Sheet: z-TEST
z-TEST
Roman Iron Age	sum of all shared RoIA lineages	sum of informative lineages	% of informative among all shared lineages	z-TEST, one tailed	z-TEST, two tailed
Poles	72	9	12.5	1	7.56916e-08
Belarusians	46	0	0
Russians (European part)	58	2	3.44828	0.133128	0.266256
Czechs and Slovaks	59	5	8.47458	0.993639	0.0127228
Bosnians, Slovenians, Croatians	93	3	3.22581	0.101828	0.203655
Bulgarians	43	3	6.97674	0.921861	0.156279
Macedonians, Serbs	46	0	0
Ukrainians	53	2	3.77358	0.18983	0.379659
Swedes	37	2	5.40541	0.614576	0.770848
Germans	61	1	1.63934
Lithuanians, Latvians	55	8	14.5455	1	7.7327e-12
Finns, Estonians	51	0	0
Average			4.9991
Stdev			4.83232
Medieval period	sum of all shared RoIA lineages	sum of informative lineages	% of informative among all shared lineages	z-TEST, one tailed	z-TEST, two tailed
Poles	28	3	10.7143	0.999998	3.90323e-06
Belarusians	29	3	10.3448	0.999993	1.40997e-05
Russians (European part)	32	2	6.25	0.90382	0.19236
Czechs and Slovaks	40	0	0
Bosnians, Slovenians, Croatians	38	0	0
Bulgarians	25	3	12	1	2.53911e-08
Macedonians, Serbs	39	2	5.12821	0.681241	0.637519
Ukrainians	31	2	6.45161	0.926921	0.146157
Swedes	33	1	3.0303	0.138821	0.277641
Germans	28	0	0
Lithuanians, Latvians	31	0	0
Finns, Estonians	52	0	0
Average			4.49327
Stdev			4.66812
